# Supplementary material for: Effect of Local Adjuvants Following Curettage of Benign and Intermediate Tumours of Bone: A Systematic Review of the Literature
Source: Cancers (Basel). 2023 Aug 25;15(17):4258. doi: 10.3390/cancers15174258 (PMC10487159; doi:10.3390/cancers15174258)
Supplement: Supplementary file 1 [file cancers-15-04258-s001.zip]

Archive with 1 entries (1 files):
- cancers-2532605-supplementary.pdf
